# Supplementary material for: MED19 encodes two unique protein isoforms that confer prostate cancer growth under low androgen through distinct gene expression programs
Source: Sci Rep. 2023 Oct 25;13:18227. doi: 10.1038/s41598-023-45199-9 (PMC10600210; doi:10.1038/s41598-023-45199-9)
Supplement: Supplementary file 2 — Supplementary Table S1. [file 41598_2023_45199_MOESM2_ESM.xlsx]

## Sheet: Table Legend
Supplemental Table 1. Differentially expressed genes with canonical MED19 overexpression in LNCaP cells under androgen deprivation or with androgen treatment.
List of differentially expressed genes from RNA-seq for canonical MED19 LNCaP cells versus control LNCaP cells cultured under androgen deprivation with vehicle treatment (sheet 1, 209 genes) or with R1881 treatment (10nM, 16 h; 317 genes; sheet 2). Genes overlapping with differentially expressed genes with alternative MED19 overexpression in LNCaP cells under identical conditions are shown – gene…

## Sheet: DGE androgen deprivation
	Gene Name	Fold Change	p-Value	Gene Description
1	MED19	6.2065	0	mediator complex subunit 19
2	GRIK1	2.08275	5.96e-21	glutamate receptor, ionotropic, kainate 1
3	SYT4	2.01423	1.21e-24	synaptotagmin IV
4	TNFRSF19	1.99353	1.18e-19	tumor necrosis factor receptor superfamily, member 19
5	CTNNA3	1.86423	9.76e-17	catenin (cadherin-associated protein), alpha 3
6	ZPLD1	1.77321	4.42e-14	zona pellucida-like domain containing 1
7	ELOVL7	1.71562	8.43e-14	ELOVL fatty acid elongase 7
8	KLK3	1.65595	8.56e-11	kallikrein-related peptidase 3
9	RAMP1	1.64703	3.51e-12	receptor (G protein-coupled) activity modifying protein 1
10	DNAJC22	1.63645	7.4e-12	DnaJ (Hsp40) homolog, subfamily C, member 22
11	ABCA12	1.57957	6.49e-10	ATP-binding cassette, sub-family A (ABC1), member 12
12	MAPK13	1.5689	5.34e-09	mitogen-activated protein kinase 13
13	EPHA3	1.56097	7.6e-12	EPH receptor A3
14	ANKRD65	1.5364	3.91e-08	ankyrin repeat domain 65
15	WLS	1.52311	4.36e-11	wntless Wnt ligand secretion mediator
16	UGT8	1.51378	3.5e-08	UDP glycosyltransferase 8
17	FZD2	1.48908	2.9e-07	frizzled class receptor 2
18	PLEKHG4	1.47924	1.98e-07	pleckstrin homology domain containing, family G (with RhoGef domain) member 4
19	TARSL2	1.45387	3.39e-11	threonyl-tRNA synthetase-like 2
20	PXDN	1.44577	2.67e-07	peroxidasin
21	RALYL	1.4439	5.72e-07	RALY RNA binding protein-like
22	PABPC5	1.44336	1.6e-06	poly(A) binding protein, cytoplasmic 5
23	MIPEP	1.42503	1e-06	mitochondrial intermediate peptidase
24	HES6	1.42378	9.73e-07	hes family bHLH transcription factor 6
25	TBC1D4	1.41877	4.95e-11	TBC1 domain family, member 4
26	PGM1	1.41705	1.46e-07	phosphoglucomutase 1
27	GPRIN2	1.41342	4.28e-06	G protein regulated inducer of neurite outgrowth 2
28	C1RL-AS1	1.40833	3.86e-06	C1RL antisense RNA 1
29	KCNQ5	1.40162	1.32e-07	potassium channel, voltage gated KQT-like subfamily Q, member 5
30	HSD17B12	1.39851	4.06e-09	hydroxysteroid (17-beta) dehydrogenase 12
31	STAC	1.39571	1.24e-05	SH3 and cysteine rich domain
32	BEND4	1.39211	2.19e-05	BEN domain containing 4
33	ISYNA1	1.38677	2.11e-07	inositol-3-phosphate synthase 1
34	LTBP2	1.38674	6.44e-06	latent transforming growth factor beta binding protein 2
35	PLA2G2A	1.38128	1.07e-05	phospholipase A2, group IIA (platelets, synovial fluid)
36	DHRS2	1.38074	3.1e-05	dehydrogenase/reductase (SDR family) member 2
37	ALDH5A1	1.36521	4.61e-07	aldehyde dehydrogenase 5 family, member A1
38	ATP1B1	1.36454	4.07e-06	ATPase, Na+/K+ transporting, beta 1 polypeptide
39	HS6ST2	1.36446	5.84e-05	heparan sulfate 6-O-sulfotransferase 2
40	ZNF711	1.36403	1.32e-05	zinc finger protein 711
41	SMOC2	1.36302	4.29e-05	SPARC related modular calcium binding 2
42	IGF2BP3	1.36256	1.3e-05	insulin-like growth factor 2 mRNA binding protein 3
43	IQGAP2	1.35728	9.17e-06	IQ motif containing GTPase activating protein 2
44	KIAA2022	1.35292	9.52e-05	KIAA2022
45	JADE2	1.35219	2.7e-05	jade family PHD finger 2
46	APLN	1.34515	0.000127	apelin
47	WDR76	1.34425	0.00014	WD repeat domain 76
48	H1F0	1.34199	8.93e-07	H1 histone family, member 0
49	NMU	1.32719	0.000247	neuromedin U
50	PURA	1.32529	5.84e-05	purine-rich element binding protein A
51	KLK2	1.32366	6.18e-05	kallikrein-related peptidase 2
52	LINC01003	1.32004	0.000188	long intergenic non-protein coding RNA 1003
53	HES4	1.31983	0.000177	hes family bHLH transcription factor 4
54	CRAT	1.31878	1.22e-05	carnitine O-acetyltransferase
55	SPG20	1.31768	0.000225	spastic paraplegia 20 (Troyer syndrome)
56	CASC1	1.31031	0.000162	cancer susceptibility candidate 1
57	TNFRSF18	1.31004	0.00017	tumor necrosis factor receptor superfamily, member 18
58	PHF19	1.30671	0.000525	PHD finger protein 19
59	HIST1H1C	1.30551	5.3e-06	histone cluster 1, H1c
60	KIAA0101	1.3024	3.88e-05	KIAA0101
61	HLF	1.29956	0.000786	hepatic leukemia factor
62	APLP1	1.29922	0.000117	amyloid beta (A4) precursor-like protein 1
63	NOV	1.29804	0.000717	nephroblastoma overexpressed
64	SI	1.29718	0.000213	sucrase-isomaltase (alpha-glucosidase)
65	FRAS1	1.29695	0.000204	Fraser extracellular matrix complex subunit 1
66	TMEM38B	1.29641	3.59e-06	transmembrane protein 38B
67	ARHGEF25	1.29311	0.000784	Rho guanine nucleotide exchange factor (GEF) 25
68	NKX3-1	1.29136	6.25e-06	NK3 homeobox 1
69	DSC2	1.29066	4.98e-05	desmocollin 2
70	NAB1	1.28405	0.000601	NGFI-A binding protein 1 (EGR1 binding protein 1)
71	KLHL26	1.28167	0.000931	kelch-like family member 26
72	SOX9	1.28122	0.000919	SRY (sex determining region Y)-box 9
73	BAHCC1	1.27939	0.001338	BAH domain and coiled-coil containing 1
74	ACBD7	1.27782	0.001028	acyl-CoA binding domain containing 7
75	IGIP	1.27576	0.001704	IgA-inducing protein
76	RBP7	1.27539	0.001855	retinol binding protein 7, cellular
77	PBX1	1.27535	0.000954	pre-B-cell leukemia homeobox 1
78	TIFA	1.27464	0.001902	TRAF-interacting protein with forkhead-associated domain
79	MITF	1.27399	0.001601	microphthalmia-associated transcription factor
80	FAM84A	1.27341	0.001978	family with sequence similarity 84, member A
81	MANEA	1.27315	0.000153	mannosidase, endo-alpha
82	KLK4	1.2722	0.001952	kallikrein-related peptidase 4
83	LINC01024	1.27124	0.001802	long intergenic non-protein coding RNA 1024
84	DTX3	1.26983	0.001629	deltex 3, E3 ubiquitin ligase
85	TTYH2	1.26791	0.000397	tweety family member 2
86	FADS1	1.26771	3.81e-05	fatty acid desaturase 1
87	BMPR1B	1.26719	0.001849	bone morphogenetic protein receptor, type IB
88	NEMP2	1.26609	0.002475	nuclear envelope integral membrane protein 2
89	JAG1	1.2656	0.000539	jagged 1
90	EIF4E3	1.26547	0.000914	eukaryotic translation initiation factor 4E family member 3
91	BRIP1	1.26476	0.001928	BRCA1 interacting protein C-terminal helicase 1
92	MAP1A	1.26444	0.002595	microtubule-associated protein 1A
93	TYMP	1.26417	0.001086	thymidine phosphorylase
94	HTR7P1	1.26269	0.002309	5-hydroxytryptamine (serotonin) receptor 7 pseudogene 1
95	ZMYND12	1.26124	0.001935	zinc finger, MYND-type containing 12
96	RHBDF2	1.26075	0.002969	rhomboid 5 homolog 2 (Drosophila)
97	RAD51AP1	1.26032	0.00285	RAD51 associated protein 1
98	TLE3	1.2596	0.000909	transducin-like enhancer of split 3
99	SMARCD3	1.25876	0.00021	SWI/SNF related, matrix associated, actin dependent regulator of chromatin, subfamily d, member 3
100	FADS2	1.25812	0.000162	fatty acid desaturase 2
101	MCM5	1.25793	0.001384	minichromosome maintenance complex component 5
102	DHRS13	1.25752	0.000175	dehydrogenase/reductase (SDR family) member 13
103	FAM198B	1.25697	3.31e-06	family with sequence similarity 198, member B
104	GHDC	1.25681	0.000766	GH3 domain containing
105	CERS1	1.25637	0.003401	ceramide synthase 1
106	COLGALT2	1.25567	0.003532	collagen beta(1-O)galactosyltransferase 2
107	TMSB15A	1.25239	0.002906	thymosin beta 15a
108	LCP1	1.25212	0.00174	lymphocyte cytosolic protein 1 (L-plastin)
109	WNK3	1.25169	0.000585	WNK lysine deficient protein kinase 3
110	EPHA6	1.25136	1.42e-05	EPH receptor A6
111	LMNB1	1.25033	0.000344	lamin B1
112	GTF3C6	-1.25444	7.36e-05	general transcription factor IIIC, polypeptide 6, alpha 35kDa
113	CDKN1A	-1.25519	0.000111	cyclin-dependent kinase inhibitor 1A (p21, Cip1)
114	PTGFR	-1.25564	0.000211	prostaglandin F receptor (FP)
115	S100A11	-1.25827	0.000174	S100 calcium binding protein A11
116	ABCD3	-1.25841	1.06e-05	ATP-binding cassette, sub-family D (ALD), member 3
117	THRB	-1.25977	9.3e-05	thyroid hormone receptor, beta
118	PRTG	-1.26068	0.001355	protogenin
119	TMPRSS13	-1.26353	0.001148	transmembrane protease, serine 13
120	TAF1C	-1.26446	0.000743	TATA box binding protein (TBP)-associated factor, RNA polymerase I, C, 110kDa
121	CFAP69	-1.26591	2.32e-05	cilia and flagella associated protein 69
122	GTPBP2	-1.2674	5.83e-05	GTP binding protein 2
123	CLEC7A	-1.26959	0.001746	C-type lectin domain family 7, member A
124	STK32A	-1.26967	0.001826	serine/threonine kinase 32A
125	BFSP1	-1.27156	0.001209	beaded filament structural protein 1, filensin
126	LOC730101	-1.27205	0.000454	uncharacterized LOC730101
127	PAGE1	-1.27206	0.000525	P antigen family, member 1 (prostate associated)
128	PLA2G7	-1.27252	0.00204	phospholipase A2, group VII (platelet-activating factor acetylhydrolase, plasma)
129	OSGIN1	-1.2727	0.001955	oxidative stress induced growth inhibitor 1
130	PNRC1	-1.27581	2.67e-05	proline-rich nuclear receptor coactivator 1
131	TUBB3	-1.27639	0.000887	tubulin, beta 3 class III
132	ELF1	-1.27805	3.77e-05	E74-like factor 1 (ets domain transcription factor)
133	CD24	-1.28036	0.001049	CD24 molecule
134	LHFPL2	-1.28082	0.000951	lipoma HMGIC fusion partner-like 2
135	ADRA2A	-1.28293	0.001381	adrenoceptor alpha 2A
136	MAGEC2	-1.28324	2.96e-05	melanoma antigen family C2
137	GLI3	-1.28328	0.001308	GLI family zinc finger 3
138	UGT2B7	-1.28352	0.000255	UDP glucuronosyltransferase 2 family, polypeptide B7
139	HMGCS2	-1.28438	0.000181	3-hydroxy-3-methylglutaryl-CoA synthase 2 (mitochondrial)
140	EPS8L1	-1.28603	0.001072	EPS8-like 1
141	TNFRSF12A	-1.28731	0.00018	tumor necrosis factor receptor superfamily, member 12A
142	EZR	-1.28795	2.15e-05	ezrin
143	IGFBP3	-1.28827	0.000568	insulin-like growth factor binding protein 3
144	TAX1BP1	-1.28827	9.11e-06	Tax1 (human T-cell leukemia virus type I) binding protein 1
145	HOXC9	-1.29222	0.00056	homeobox C9
146	CDK19	-1.29305	9.9e-07	cyclin-dependent kinase 19
147	ORC3	-1.29516	0.000109	origin recognition complex, subunit 3
148	AGR2	-1.29786	0.000206	anterior gradient 2, protein disulphide isomerase family member
149	ZNF292	-1.29977	3.18e-05	zinc finger protein 292
150	UBE2J1	-1.3018	3.7e-06	ubiquitin-conjugating enzyme E2, J1
151	PGM3	-1.30202	6.91e-07	phosphoglucomutase 3
152	MAGEB6	-1.30257	4.45e-07	melanoma antigen family B6
153	DST	-1.30285	2.51e-05	dystonin
154	NEDD9	-1.30519	6.03e-05	neural precursor cell expressed, developmentally down-regulated 9
155	GPC6	-1.30791	0.000555	glypican 6
156	LAMA3	-1.30923	1.51e-07	laminin, alpha 3
157	NAALADL2	-1.31031	6.08e-07	N-acetylated alpha-linked acidic dipeptidase-like 2
158	PRSS23	-1.3106	0.000268	protease, serine, 23
159	VTA1	-1.31311	7.08e-09	vesicle (multivesicular body) trafficking 1
160	SYNJ2	-1.31348	0.000445	synaptojanin 2
161	SLC35A1	-1.31459	0.000218	solute carrier family 35 (CMP-sialic acid transporter), member A1
162	RHOU	-1.31672	2.51e-05	ras homolog family member U
163	PTPRB	-1.31688	0.00042	protein tyrosine phosphatase, receptor type, B
164	GTF2H5	-1.31743	1.24e-05	general transcription factor IIH, polypeptide 5
165	TLE1	-1.31882	7.28e-05	transducin-like enhancer of split 1 (E(sp1) homolog, Drosophila)
166	FABP6	-1.32139	0.000319	fatty acid binding protein 6, ileal
167	ARHGAP29	-1.32193	1.64e-07	Rho GTPase activating protein 29
168	ANKRD29	-1.32286	7.87e-05	ankyrin repeat domain 29
169	SMAP1	-1.32328	6.46e-06	small ArfGAP 1
170	NPC1	-1.32613	5.16e-06	Niemann-Pick disease, type C1
171	TSPAN5	-1.33193	8.25e-05	tetraspanin 5
172	ND1	-1.33449	3.47e-05	NADH dehydrogenase, subunit 1 (complex I)
173	GBP2	-1.33857	8.37e-05	guanylate binding protein 2, interferon-inducible
174	SYTL2	-1.33911	1.67e-06	synaptotagmin-like 2
175	ADAMTS1	-1.34187	2.5e-07	ADAM metallopeptidase with thrombospondin type 1 motif, 1
176	LYRM2	-1.34525	4.82e-07	LYR motif containing 2
177	BCAS1	-1.34695	0.000138	breast carcinoma amplified sequence 1
178	UGT2B11	-1.3488	7.36e-05	UDP glucuronosyltransferase 2 family, polypeptide B11
179	HSPB8	-1.35045	0.000121	heat shock 22kDa protein 8
180	MYO1B	-1.35597	1.46e-06	myosin IB
181	VAV3	-1.35644	9.57e-05	vav 3 guanine nucleotide exchange factor
182	RARS2	-1.35666	5.61e-06	arginyl-tRNA synthetase 2, mitochondrial
183	TPM4	-1.36165	1.37e-07	tropomyosin 4
184	GDF15	-1.36339	1.45e-05	growth differentiation factor 15
185	DOCK3	-1.37041	5.31e-05	dedicator of cytokinesis 3
186	CD163L1	-1.3736	4.35e-05	CD163 molecule-like 1
187	PTPRK	-1.38704	6.04e-06	protein tyrosine phosphatase, receptor type, K
188	KCNMA1	-1.38914	3.05e-06	potassium channel, calcium activated large conductance subfamily M alpha, member 1
189	C17orf107	-1.38934	2.58e-05	chromosome 17 open reading frame 107
190	ZNF728	-1.39185	1.87e-05	zinc finger protein 728
191	IL36RN	-1.39464	9.03e-06	interleukin 36 receptor antagonist
192	FSTL1	-1.39893	1.62e-05	follistatin-like 1
193	RDH10	-1.41367	6.81e-07	retinol dehydrogenase 10 (all-trans)
194	MCTP2	-1.42155	2.38e-08	multiple C2 domains, transmembrane 2
195	CLU	-1.44193	6.08e-07	clusterin
196	DYNLT1	-1.44366	1.87e-11	dynein, light chain, Tctex-type 1
197	IFI44	-1.44544	1.62e-06	interferon-induced protein 44
198	COL3A1	-1.44909	1.1e-06	collagen, type III, alpha 1
199	UGT2B28	-1.45659	1.31e-06	UDP glucuronosyltransferase 2 family, polypeptide B28
200	UGT2B15	-1.47243	1.88e-10	UDP glucuronosyltransferase 2 family, polypeptide B15
201	IYD	-1.52142	2.73e-08	iodotyrosine deiodinase
202	UGT2B17	-1.52337	7.62e-11	UDP glucuronosyltransferase 2 family, polypeptide B17
203	COL5A2	-1.55796	1.09e-10	collagen, type V, alpha 2
204	EFNB2	-1.63593	2.91e-16	ephrin-B2
205	LTN1	-1.71218	2.96e-21	listerin E3 ubiquitin protein ligase 1
206	CCDC80	-1.74599	1.12e-16	coiled-coil domain containing 80
207	GNAI1	-1.90657	6.11e-21	guanine nucleotide binding protein (G protein), alpha inhibiting activity polypeptide 1
208	VIM	-2.10461	3.84e-30	vimentin
209	UGT2B10	-2.45542	7.57e-44	UDP glucuronosyltransferase 2 family, polypeptide B10
210	SLC22A3	-3.1311	0	solute carrier family 22 (organic cation transporter), member 3

## Sheet: DGE R1881 treatment
	Gene Name	Fold Change	p-Value	Gene Description
1	MED19	4.16244	0	mediator complex subunit 19
2	ZPLD1	3.56173	0	zona pellucida-like domain containing 1
3	ELOVL7	2.13319	0	ELOVL fatty acid elongase 7
4	RALYL	1.80955	3.05e-13	RALY RNA binding protein-like
5	DNAJC22	1.75331	7.21e-12	DnaJ (Hsp40) homolog, subfamily C, member 22
6	SYT4	1.7368	6.85e-13	synaptotagmin IV
7	PGM1	1.65535	2.32e-13	phosphoglucomutase 1
8	BEND4	1.64413	2.26e-10	BEN domain containing 4
9	MAPK13	1.6416	8.25e-09	mitogen-activated protein kinase 13
10	F5	1.61023	1.33e-09	coagulation factor V (proaccelerin, labile factor)
11	COL12A1	1.59858	7.81e-09	collagen, type XII, alpha 1
12	RIMS1	1.5848	2.86e-19	regulating synaptic membrane exocytosis 1
13	HES6	1.57124	3.67e-09	hes family bHLH transcription factor 6
14	TNFRSF19	1.54707	9.45e-13	tumor necrosis factor receptor superfamily, member 19
15	EPHA6	1.54694	5.83e-15	EPH receptor A6
16	PTGER4	1.54014	5.63e-08	prostaglandin E receptor 4 (subtype EP4)
17	DHRS2	1.53512	7.53e-07	dehydrogenase/reductase (SDR family) member 2
18	RGS16	1.52042	7.99e-08	regulator of G-protein signaling 16
19	RLN1	1.51038	4.24e-07	relaxin 1
20	HIST1H1C	1.49934	1.11e-10	histone cluster 1, H1c
21	C1QTNF9B-AS1	1.49585	2.15e-06	C1QTNF9B antisense RNA 1
22	IQGAP2	1.47597	3.15e-11	IQ motif containing GTPase activating protein 2
23	DSC1	1.4629	1.13e-05	desmocollin 1
24	CTNNA3	1.45968	2.65e-08	catenin (cadherin-associated protein), alpha 3
25	DSC2	1.44957	2.47e-13	desmocollin 2
26	RAMP1	1.43732	3.96e-07	receptor (G protein-coupled) activity modifying protein 1
27	C1RL	1.43469	7.41e-09	complement component 1, r subcomponent-like
28	DTL	1.43251	1.55e-05	denticleless E3 ubiquitin protein ligase homolog (Drosophila)
29	FUCA2	1.4206	9.6e-07	fucosidase, alpha-L- 2, plasma
30	ARHGEF17	1.4175	1.12e-05	Rho guanine nucleotide exchange factor (GEF) 17
31	ACPP	1.41646	2.21e-05	acid phosphatase, prostate
32	HCG25	1.41641	2.54e-05	HLA complex group 25 (non-protein coding)
33	SLC4A4	1.40716	2.67e-08	solute carrier family 4 (sodium bicarbonate cotransporter), member 4
34	UGT8	1.39793	3.9e-06	UDP glycosyltransferase 8
35	WDR76	1.38768	0.000104	WD repeat domain 76
36	PIFO	1.37112	4.33e-06	primary cilia formation
37	HSD17B12	1.37059	1.59e-07	hydroxysteroid (17-beta) dehydrogenase 12
38	MIPEP	1.37055	3.9e-08	mitochondrial intermediate peptidase
39	KIF18A	1.36977	0.000151	kinesin family member 18A
40	SPG20	1.36839	0.000269	spastic paraplegia 20 (Troyer syndrome)
41	ISYNA1	1.3662	6.09e-05	inositol-3-phosphate synthase 1
42	E2F8	1.36344	0.000333	E2F transcription factor 8
43	SLC38A4	1.35934	1.18e-05	solute carrier family 38, member 4
44	HIST1H2AI	1.35918	2.09e-05	histone cluster 1, H2ai
45	PRKAA2	1.35791	0.000209	protein kinase, AMP-activated, alpha 2 catalytic subunit
46	HIST1H2BJ	1.35701	3.77e-05	histone cluster 1, H2bj
47	TBC1D4	1.3542	6.79e-10	TBC1 domain family, member 4
48	NEMP2	1.35302	0.000438	nuclear envelope integral membrane protein 2
49	TENM1	1.35287	0.000236	teneurin transmembrane protein 1
50	CLSPN	1.35026	8.42e-05	claspin
51	LMNB1	1.3473	1.26e-05	lamin B1
52	IGF2BP3	1.34402	0.000129	insulin-like growth factor 2 mRNA binding protein 3
53	ANKRD65	1.34252	0.000598	ankyrin repeat domain 65
54	LCP1	1.34128	2.68e-05	lymphocyte cytosolic protein 1 (L-plastin)
55	MKI67	1.33955	2.63e-05	marker of proliferation Ki-67
56	H1F0	1.33897	2.76e-06	H1 histone family, member 0
57	RAD51AP1	1.33823	0.000321	RAD51 associated protein 1
58	PXDN	1.33704	7.28e-06	peroxidasin
59	MNS1	1.33588	0.000818	meiosis-specific nuclear structural 1
60	JAG1	1.3358	2.4e-07	jagged 1
61	ZNF367	1.3354	0.000494	zinc finger protein 367
62	CENPE	1.33468	3.09e-05	centromere protein E, 312kDa
63	HIST1H3B	1.33459	7.82e-05	histone cluster 1, H3b
64	MELK	1.33449	7.71e-05	maternal embryonic leucine zipper kinase
65	RBP7	1.33416	0.000848	retinol binding protein 7, cellular
66	BRIP1	1.3299	0.000291	BRCA1 interacting protein C-terminal helicase 1
67	GAS2L3	1.3268	0.000939	growth arrest-specific 2 like 3
68	DEPDC1B	1.32665	0.00054	DEP domain containing 1B
69	SPC24	1.32366	0.000615	SPC24, NDC80 kinetochore complex component
70	EZH2	1.32268	0.000308	enhancer of zeste 2 polycomb repressive complex 2 subunit
71	ARHGAP11A	1.32176	0.000111	Rho GTPase activating protein 11A
72	APLN	1.32115	0.001036	apelin
73	ERCC6L	1.32057	0.000231	excision repair cross-complementation group 6-like
74	SGK1	1.3196	0.000452	serum/glucocorticoid regulated kinase 1
75	E2F7	1.31615	0.001507	E2F transcription factor 7
76	ZFAND4	1.31591	0.001496	zinc finger, AN1-type domain 4
77	KIF20B	1.31531	0.000139	kinesin family member 20B
78	HIST1H2BO	1.31492	0.000267	histone cluster 1, H2bo
79	NUSAP1	1.31488	0.000102	nucleolar and spindle associated protein 1
80	SMOC2	1.31451	0.001397	SPARC related modular calcium binding 2
81	P4HA1	1.31319	1.66e-07	prolyl 4-hydroxylase, alpha polypeptide I
82	NAV1	1.31284	0.00109	neuron navigator 1
83	REP15	1.31217	0.001692	RAB15 effector protein
84	RMST	1.31211	0.001565	rhabdomyosarcoma 2 associated transcript (non-protein coding)
85	NMNAT2	1.31154	0.001594	nicotinamide nucleotide adenylyltransferase 2
86	COLCA1	1.30997	0.00043	colorectal cancer associated 1
87	FAM129A	1.30859	0.000964	family with sequence similarity 129, member A
88	DEPDC1	1.30522	0.000438	DEP domain containing 1
89	FAM111B	1.30448	0.000143	family with sequence similarity 111, member B
90	WDHD1	1.30442	0.000158	WD repeat and HMG-box DNA binding protein 1
91	TNS2	1.30171	0.00122	tensin 2
92	ERRFI1	1.30169	3.11e-05	ERBB receptor feedback inhibitor 1
93	TOP2A	1.30142	7.82e-06	topoisomerase (DNA) II alpha
94	BRCA1	1.30131	0.000432	breast cancer 1, early onset
95	C1RL-AS1	1.30065	0.000466	C1RL antisense RNA 1
96	CKAP2L	1.29996	0.00143	cytoskeleton associated protein 2-like
97	EXO1	1.29806	0.002138	exonuclease 1
98	TRPM4	1.29682	1.05e-05	transient receptor potential cation channel, subfamily M, member 4
99	CCDC34	1.29356	0.001515	coiled-coil domain containing 34
100	SLC45A1	1.29138	0.001449	solute carrier family 45, member 1
101	CENPF	1.2908	0.000507	centromere protein F, 350/400kDa
102	C3orf58	1.28957	0.000259	chromosome 3 open reading frame 58
103	C2orf72	1.28878	0.000335	chromosome 2 open reading frame 72
104	CHST2	1.28858	0.003303	carbohydrate (N-acetylglucosamine-6-O) sulfotransferase 2
105	FUOM	1.2869	0.003593	fucose mutarotase
106	EFS	1.28494	0.001495	embryonal Fyn-associated substrate
107	NAT1	1.28424	0.000221	N-acetyltransferase 1 (arylamine N-acetyltransferase)
108	STEAP4	1.28417	0.00017	STEAP family member 4
109	CDC6	1.28413	1.27e-05	cell division cycle 6
110	FAM198B	1.28348	3.16e-05	family with sequence similarity 198, member B
111	HIST1H4A	1.28123	0.001211	histone cluster 1, H4a
112	BUB1B	1.28109	0.000516	BUB1 mitotic checkpoint serine/threonine kinase B
113	HELLS	1.27897	0.002863	helicase, lymphoid-specific
114	HIST1H2AG	1.2789	0.001591	histone cluster 1, H2ag
115	SLC35F1	1.27663	0.000833	solute carrier family 35, member F1
116	CEP55	1.27449	0.003053	centrosomal protein 55kDa
117	PLK4	1.27442	0.004139	polo-like kinase 4
118	AURKB	1.27308	0.00361	aurora kinase B
119	EIF4E3	1.27036	0.004838	eukaryotic translation initiation factor 4E family member 3
120	PABPC5	1.27028	0.004739	poly(A) binding protein, cytoplasmic 5
121	FAM213A	1.27023	0.002984	family with sequence similarity 213, member A
122	SMC4	1.26991	0.000455	structural maintenance of chromosomes 4
123	AURKA	1.26837	0.001831	aurora kinase A
124	NCAPG	1.26704	0.001048	non-SMC condensin I complex, subunit G
125	RLN2	1.26671	0.006186	relaxin 2
126	HSPA2	1.26625	0.002912	heat shock 70kDa protein 2
127	NAP1L3	1.26419	0.00671	nucleosome assembly protein 1-like 3
128	BIRC3	1.26413	0.006569	baculoviral IAP repeat containing 3
129	KIF14	1.26316	0.000447	kinesin family member 14
130	DTX3	1.26312	0.00592	deltex 3, E3 ubiquitin ligase
131	SKA3	1.26284	0.005475	spindle and kinetochore associated complex subunit 3
132	PLA2G2A	1.26209	0.000538	phospholipase A2, group IIA (platelets, synovial fluid)
133	EPHA3	1.26116	8.58e-05	EPH receptor A3
134	XRCC2	1.26113	0.00628	X-ray repair complementing defective repair in Chinese hamster cells 2
135	FAM83D	1.26103	0.001645	family with sequence similarity 83, member D
136	DSEL	1.26072	0.000233	dermatan sulfate epimerase-like
137	ZWINT	1.26023	0.001401	ZW10 interacting kinetochore protein
138	HMGB2	1.26014	0.000838	high mobility group box 2
139	F12	1.25979	0.004443	coagulation factor XII (Hageman factor)
140	TARSL2	1.2594	0.003228	threonyl-tRNA synthetase-like 2
141	CCDC141	1.25852	0.000193	coiled-coil domain containing 141
142	CCDC136	1.25808	0.004986	coiled-coil domain containing 136
143	ESCO2	1.25796	0.0013	establishment of sister chromatid cohesion N-acetyltransferase 2
144	HLF	1.25737	0.007817	hepatic leukemia factor
145	GADD45G	1.25669	0.002126	growth arrest and DNA-damage-inducible, gamma
146	GINS4	1.25629	0.003101	GINS complex subunit 4 (Sld5 homolog)
147	GPSM2	1.25543	0.005943	G-protein signaling modulator 2
148	KIF15	1.25455	0.005199	kinesin family member 15
149	HIST1H2BM	1.2545	0.007021	histone cluster 1, H2bm
150	RRM2	1.25438	0.001908	ribonucleotide reductase M2
151	SPIN4	1.25415	0.004149	spindlin family, member 4
152	KIAA0101	1.25408	0.000635	KIAA0101
153	LRRCC1	1.2537	0.00457	leucine rich repeat and coiled-coil centrosomal protein 1
154	DDX12P	1.25259	0.008149	DEAD/H (Asp-Glu-Ala-Asp/His) box polypeptide 12, pseudogene
155	KIF20A	1.25243	0.002036	kinesin family member 20A
156	CENPK	1.25207	0.007004	centromere protein K
157	DSCC1	1.25196	0.004282	DNA replication and sister chromatid cohesion 1
158	SGOL1	1.25173	0.008144	shugoshin-like 1 (S. pombe)
159	NKX3-2	1.25059	0.009291	NK3 homeobox 2
160	S100P	-1.25006	0.00965	S100 calcium binding protein P
161	SMPD2	-1.25033	0.000425	sphingomyelin phosphodiesterase 2, neutral membrane (neutral sphingomyelinase)
162	FAS	-1.25046	0.007286	Fas cell surface death receptor
163	SPON2	-1.2518	0.000213	spondin 2, extracellular matrix protein
164	TTC28-AS1	-1.25224	0.005356	TTC28 antisense RNA 1
165	TYRP1	-1.25423	0.008356	tyrosinase-related protein 1
166	UGDH	-1.25425	0.000609	UDP-glucose 6-dehydrogenase
167	CYP2E1	-1.25473	0.006766	cytochrome P450, family 2, subfamily E, polypeptide 1
168	PLCG2	-1.25483	0.002906	phospholipase C, gamma 2 (phosphatidylinositol-specific)
169	GSTA4	-1.25587	0.000907	glutathione S-transferase alpha 4
170	EPS8L1	-1.25621	0.005388	EPS8-like 1
171	MCTP2	-1.25673	0.000689	multiple C2 domains, transmembrane 2
172	LINC00476	-1.25722	0.005455	long intergenic non-protein coding RNA 476
173	UNC5B	-1.25803	0.006043	unc-5 netrin receptor B
174	MAGEC2	-1.25859	0.001002	melanoma antigen family C2
175	ND1	-1.25964	0.000463	NADH dehydrogenase, subunit 1 (complex I)
176	HSPB8	-1.2602	0.002154	heat shock 22kDa protein 8
177	TUBA3D	-1.26066	0.000148	tubulin, alpha 3d
178	TEAD1	-1.26071	0.003542	TEA domain family member 1 (SV40 transcriptional enhancer factor)
179	LOC150776	-1.26175	0.00551	sphingomyelin phosphodiesterase 4, neutral membrane (neutral sphingomyelinase-3) pseudogene
180	UBE2J1	-1.26321	4.55e-06	ubiquitin-conjugating enzyme E2, J1
181	ADAMTS1	-1.26324	4.19e-07	ADAM metallopeptidase with thrombospondin type 1 motif, 1
182	PRICKLE2	-1.26406	0.006797	prickle homolog 2
183	ABHD17C	-1.26421	0.001575	abhydrolase domain containing 17C
184	BCAM	-1.26444	0.003856	basal cell adhesion molecule (Lutheran blood group)
185	ALDH4A1	-1.26537	3.9e-05	aldehyde dehydrogenase 4 family, member A1
186	ZNF704	-1.26589	0.001598	zinc finger protein 704
187	GATA2	-1.26656	0.0007	GATA binding protein 2
188	PAGE1	-1.26661	0.002157	P antigen family, member 1 (prostate associated)
189	GBP1	-1.26672	0.00097	guanylate binding protein 1, interferon-inducible
190	PLEKHN1	-1.2674	0.005109	pleckstrin homology domain containing, family N member 1
191	ND5	-1.26835	0.00118	NADH dehydrogenase, subunit 5 (complex I)
192	LAMB3	-1.26921	0.000824	laminin, beta 3
193	PTGFR	-1.26924	0.00013	prostaglandin F receptor (FP)
194	GLRX	-1.26949	0.002479	glutaredoxin (thioltransferase)
195	JDP2	-1.26973	0.003432	Jun dimerization protein 2
196	HTRA1	-1.27023	0.001363	HtrA serine peptidase 1
197	KIAA0513	-1.27207	0.000147	KIAA0513
198	VWA5A	-1.27298	0.003565	von Willebrand factor A domain containing 5A
199	IRF7	-1.2746	0.000874	interferon regulatory factor 7
200	SDC1	-1.27477	0.001071	syndecan 1
201	ID4	-1.27566	0.004063	inhibitor of DNA binding 4, dominant negative helix-loop-helix protein
202	CNTNAP4	-1.27567	0.003051	contactin associated protein-like 4
203	LINC00648	-1.27597	0.003828	long intergenic non-protein coding RNA 648
204	TLDC1	-1.27645	0.000268	TBC/LysM-associated domain containing 1
205	PTPN14	-1.27815	0.000944	protein tyrosine phosphatase, non-receptor type 14
206	COX1	-1.27872	0.000225	cytochrome c oxidase subunit I
207	CDKN1A	-1.27876	0.000263	cyclin-dependent kinase inhibitor 1A (p21, Cip1)
208	COL5A2	-1.28033	0.004107	collagen, type V, alpha 2
209	HDAC10	-1.28088	0.003543	histone deacetylase 10
210	GUCY1A3	-1.28117	1.76e-06	guanylate cyclase 1, soluble, alpha 3
211	ZC3H12A	-1.28129	0.001843	zinc finger CCCH-type containing 12A
212	SH3BGRL	-1.28181	4.56e-05	SH3 domain binding glutamate-rich protein like
213	ANK1	-1.28269	0.003695	ankyrin 1, erythrocytic
214	TULP4	-1.28325	0.000273	tubby like protein 4
215	GTF2H5	-1.28496	0.000225	general transcription factor IIH, polypeptide 5
216	SVIL	-1.28557	0.003634	supervillin
217	RIN2	-1.2856	0.0037	Ras and Rab interactor 2
218	FLNA	-1.28563	1.91e-05	filamin A, alpha
219	SAMD5	-1.28637	0.002987	sterile alpha motif domain containing 5
220	TSPYL4	-1.28879	0.000133	TSPY-like 4
221	GSTA1	-1.28908	0.001276	glutathione S-transferase alpha 1
222	IL36RN	-1.29202	0.001761	interleukin 36 receptor antagonist
223	HTATSF1P2	-1.29486	0.002811	HIV-1 Tat specific factor 1 pseudogene 2
224	NPC1	-1.29569	0.00011	Niemann-Pick disease, type C1
225	MYO1E	-1.29616	0.001288	myosin IE
226	PITPNC1	-1.29664	0.002711	phosphatidylinositol transfer protein, cytoplasmic 1
227	CYTB	-1.29862	0.000301	cytochrome b
228	PTGR1	-1.29872	5.82e-05	prostaglandin reductase 1
229	RCAN2	-1.29975	0.002448	regulator of calcineurin 2
230	FRY	-1.30048	0.000388	furry homolog (Drosophila)
231	ATP6	-1.30089	0.00032	ATP synthase F0 subunit 6
232	MDGA1	-1.30248	0.002278	MAM domain containing glycosylphosphatidylinositol anchor 1
233	MICAL1	-1.3025	0.000137	microtubule associated monooxygenase, calponin and LIM domain containing 1
234	COL18A1	-1.30274	0.001347	collagen, type XVIII, alpha 1
235	CNN2	-1.3034	4e-05	calponin 2
236	SLFN5	-1.30443	0.00011	schlafen family member 5
237	FZD4	-1.30451	0.001103	frizzled class receptor 4
238	ACVR1	-1.30542	0.001902	activin A receptor, type I
239	TUBB3	-1.3064	0.000553	tubulin, beta 3 class III
240	TMEM181	-1.30784	6.76e-07	transmembrane protein 181
241	LARGE	-1.30826	0.001913	like-glycosyltransferase
242	CCDC80	-1.30849	7.29e-05	coiled-coil domain containing 80
243	ACKR3	-1.31019	0.001358	atypical chemokine receptor 3
244	CDK19	-1.31153	7.34e-05	cyclin-dependent kinase 19
245	TUBB2A	-1.31177	0.001097	tubulin, beta 2A class IIa
246	DDX43	-1.31282	0.000754	DEAD (Asp-Glu-Ala-Asp) box polypeptide 43
247	PNMA1	-1.3134	5.5e-05	paraneoplastic Ma antigen 1
248	CTSO	-1.31389	0.000327	cathepsin O
249	SNAI3-AS1	-1.31501	0.001147	SNAI3 antisense RNA 1
250	DGKB	-1.3159	0.001376	diacylglycerol kinase, beta 90kDa
251	BMF	-1.31651	0.000553	Bcl2 modifying factor
252	IFI44	-1.31681	0.001163	interferon-induced protein 44
253	MEAF6	-1.31778	0.000126	MYST/Esa1-associated factor 6
254	ARHGAP29	-1.32082	9.73e-07	Rho GTPase activating protein 29
255	CACNA1H	-1.32341	0.000398	calcium channel, voltage-dependent, T type, alpha 1H subunit
256	KLF13	-1.3267	6e-05	Kruppel-like factor 13
257	RNF122	-1.32768	0.000896	ring finger protein 122
258	ADD3	-1.32929	1.7e-05	adducin 3 (gamma)
259	PNRC1	-1.32983	3.37e-06	proline-rich nuclear receptor coactivator 1
260	COL23A1	-1.33008	0.000477	collagen, type XXIII, alpha 1
261	CAPN2	-1.33229	1.45e-05	calpain 2, (m/II) large subunit
262	RMND5A	-1.33316	7.82e-09	required for meiotic nuclear division 5 homolog A
263	MFSD2A	-1.33567	0.000717	major facilitator superfamily domain containing 2A
264	GULP1	-1.33609	2.04e-05	GULP, engulfment adaptor PTB domain containing 1
265	MAGEB6	-1.33816	1.21e-05	melanoma antigen family B6
266	HMGCS2	-1.33827	5.31e-08	3-hydroxy-3-methylglutaryl-CoA synthase 2 (mitochondrial)
267	ITPRIP	-1.33917	0.000561	inositol 1,4,5-trisphosphate receptor interacting protein
268	SMAP1	-1.34083	3.51e-05	small ArfGAP 1
269	DISP1	-1.34571	0.00049	dispatched homolog 1 (Drosophila)
270	VTA1	-1.34598	5.1e-08	vesicle (multivesicular body) trafficking 1
271	MAP3K7	-1.34614	4.44e-06	mitogen-activated protein kinase kinase kinase 7
272	GNMT	-1.34782	1.03e-07	glycine N-methyltransferase
273	SPAG7	-1.34815	7.91e-06	sperm associated antigen 7
274	ND4	-1.34849	4.32e-05	NADH dehydrogenase, subunit 4 (complex I)
275	DNALI1	-1.35088	0.000518	dynein, axonemal, light intermediate chain 1
276	ELF5	-1.35408	0.000451	E74-like factor 5 (ets domain transcription factor)
277	CAPN13	-1.35634	7.15e-05	calpain 13
278	LOC730101	-1.35764	0.000266	uncharacterized LOC730101
279	DYNLT1	-1.36034	2.75e-07	dynein, light chain, Tctex-type 1
280	TPD52L1	-1.36048	7.03e-06	tumor protein D52-like 1
281	TNFRSF12A	-1.36591	8.7e-05	tumor necrosis factor receptor superfamily, member 12A
282	ND2	-1.37079	1.63e-05	MTND2
283	MEGF6	-1.37257	0.000161	multiple EGF-like-domains 6
284	TPM4	-1.38457	4.86e-09	tropomyosin 4
285	BVES	-1.3951	7.31e-05	blood vessel epicardial substance
286	ANKRD6	-1.39774	3.68e-05	ankyrin repeat domain 6
287	TUBA3E	-1.40191	4.47e-05	tubulin, alpha 3e
288	UGT2B17	-1.41462	4.43e-07	UDP glucuronosyltransferase 2 family, polypeptide B17
289	CLU	-1.41714	9.14e-06	clusterin
290	FSTL1	-1.42158	4.87e-05	follistatin-like 1
291	FN1	-1.43301	8.43e-08	fibronectin 1
292	ANKRD29	-1.43904	2.82e-06	ankyrin repeat domain 29
293	CD163L1	-1.44674	7.69e-06	CD163 molecule-like 1
294	TSPAN5	-1.46848	8.26e-06	tetraspanin 5
295	MYL9	-1.46925	2.66e-06	myosin, light chain 9, regulatory
296	EZR	-1.47566	8.35e-12	ezrin
297	EFNB2	-1.47808	3.17e-07	ephrin-B2
298	WNT7B	-1.48359	4.06e-07	wingless-type MMTV integration site family, member 7B
299	PRSS23	-1.49266	3.32e-06	protease, serine, 23
300	ZNF728	-1.49368	3.48e-06	zinc finger protein 728
301	UGT2B28	-1.51261	1.39e-08	UDP glucuronosyltransferase 2 family, polypeptide B28
302	CD24	-1.52196	3.66e-07	CD24 molecule
303	C17orf107	-1.53633	6.24e-07	chromosome 17 open reading frame 107
304	UGT2B15	-1.55282	1.21e-13	UDP glucuronosyltransferase 2 family, polypeptide B15
305	IYD	-1.557	8.72e-08	iodotyrosine deiodinase
306	BAZ2A	-1.55855	1.99e-10	bromodomain adjacent to zinc finger domain, 2A
307	GNAI1	-1.57211	2.25e-10	guanine nucleotide binding protein (G protein), alpha inhibiting activity polypeptide 1
308	GBP2	-1.5749	4.06e-08	guanylate binding protein 2, interferon-inducible
309	THBS1	-1.62491	5.27e-09	thrombospondin 1
310	UGT2B11	-1.63149	6.6e-12	UDP glucuronosyltransferase 2 family, polypeptide B11
311	CADM2	-1.65646	2.59e-10	cell adhesion molecule 2
312	ACTA2	-1.73531	1.66e-10	actin, alpha 2, smooth muscle, aorta
313	ADRA2A	-1.73928	1.47e-10	adrenoceptor alpha 2A
314	ABCD3	-1.81281	7.07e-22	ATP-binding cassette, sub-family D (ALD), member 3
315	RDH10	-1.86584	3.4e-19	retinol dehydrogenase 10 (all-trans)
316	VIM	-2.04825	9.6e-20	vimentin
317	UGT2B10	-2.08716	7.54e-19	UDP glucuronosyltransferase 2 family, polypeptide B10
318	SLC22A3	-3.24462	4.88e-42	solute carrier family 22 (organic cation transporter), member 3
